# Supplementary material for: Characterization of the Composition and Biological Activity of the Venom from Vespa bicolor Fabricius, a Wasp from South China
Source: Toxins (Basel). 2022 Jan 14;14(1):59. doi: 10.3390/toxins14010059 (PMC8777732; doi:10.3390/toxins14010059)
Supplement: Supplementary file 1 [file toxins-14-00059-s001.zip]

Archive with 1 entries (1 files):
- toxins-1536624-supplementary.pdf
